# Supplementary material for: Blueberry Extract and Resistance Training Prevent Left Ventricular Redox Dysregulation and Pathological Remodeling in Experimental Severe Pulmonary Arterial Hypertension
Source: Nutrients. 2025 Mar 26;17(7):1145. doi: 10.3390/nu17071145 (PMC11990098; doi:10.3390/nu17071145)
Supplement: Supplementary file 1 [file nutrients-17-01145-s001.zip]

Archive with 1 entries (1 files):
- nutrients-3530858-supplementary.pdf
